# Supplementary material for: Features of Variable Number of Tandem Repeats in Yersinia pestis and the Development of a Hierarchical Genotyping Scheme
Source: PLoS One. 2013 Jun 21;8(6):e66567. doi: 10.1371/journal.pone.0066567 (PMC3689786; doi:10.1371/journal.pone.0066567)
Supplement: Table S1 — Information and repeat numbers in 14+12 loci of 97 representative Y. pestis and 4 Y. pseudotuberculosis strains (XLSX) [file pone.0066567.s010.xlsx]

## Sheet: TableS1
Table S1 Information and repeat numbers in 14+12 loci of 97 representative Y. pestis and 4 Y. pseudotuberculosis strains
Strain ID	Sub-population	Biovar	Year	Location	Accession number	Sub-population definition	Repeat numbers
							yp3057ms09	yp4425ms38	yp0718ms41	yp3060ms56	yp3236ms73	M15	M21	M22	M23	M25	M28	M29	M33	M34(ms62)	M43	M58(ms04)	M61	N0865	N1606	N2117	N2486	N2577	N2896	N2976	N3773	N3779
945	0.ANT1	Antiqua	1994	Xinjiang Shawan,China	ADPV00000000 47685	[5]	33	8	7	7	6	5	4	13	3.85714	11.8571	8	4	23	3	4.08333	6.94118	8	3.94444	3	6	3	7	5.75	4	7.88889	4
2330	0.ANT2	Antiqua	2003	Xinjiang Wenquan,China	ADOY00000000 47685	[5]	40.3333	8.0625	6.82353	8.125	5.83333	5	3	20.2857	22.1429	10.7143	7.125	3.5	18.8889	5	5.08333	6	5.94444	3.94444	3	6	3	13	5.75	4	7.88889	5
2506	2.MED1	Medievalis	2005	Xingjiang Mosuowan,China	ADPA00000000 47685	[5]	24	8.9375	5	8.9375	4.77778	4	5	12	8	9.71429	5	3	18.8889	9	10.1667	6	4	3.94444	4	4	3.94118	7	2.6875	4	5.88889	3.94118
7338	2.MED2	Medievalis	1973	Xinjiang Hetian,China	ADPQ00000000 47685	[5]	25	6	5	9	5	4	5	21.2857	7	8.71429	8.875	3	20.8889	10	5.08333	6	4.94444	4.94444	3	6	3.94118	7	4.6875	4	7.77778	5
34008	2.ANT2	Antiqua	1968	Tibet Zhongba,China	ADPD00000000 47685	[5]	25	8	5	8	6	5	4	20.2857	7	11.7143	7	4	22	6	7.16667	5.94118	4	5.94444	4	5	3.94118	8	5.75	4	9.11111	5
34202	2.ANT1	Antiqua	1990	Tibet Pulan,China	ADPE00000000 47685	[5]	24.0556	7.9375	4.88235	9.0625	5.72222	5	4	22	6	11.7143	12	4	22	5	6.16667	6	4	4.94444	4	3	3.94118	8	5.75	4	5.88889	5
91001	0.PE4	Microtus	1970	China	NC_005810	[5]	9	8	7	8	5.16667	3	3	13	7	14	5	12.5	23	8	3	6	6	4	3	10	2	9	4	5	2	4
351001	2.ANT2	Antiqua	1996	Tibet Qushui,China	ADPF00000000 47685	[5]	25	8	5	9	6	5	4	25.1429	7	12.7143	5	4	22	4	7.16667	6	4	5.94444	4	8	3.94118	9	4.6875	4	6.88889	5.94118
620024	0.PE7	Antiqua	1962	Qinghai Xinghai,China	ADPM00000000 47685	[5]	9	7	7	8	6	6	5.85714	19.1429	6	9.85714	3	8	15	8		5	3	4.05556	4	2.88889	2	5	4	4	2.88889	4
A1956001	0.ANT3	Antiqua	1956	Xinjiang Wuqia,China	ADPX00000000 47685	[5] & [22]	33	8	7	7	6	5	3	26.1429	8.14286	16.8571	6	5.125	23	5	7.16667	6.94118	6	3.94444	3	4	3	11	4.6875	4	3.88889	5
A1966001	0.ANT1	Antiqua	1966	Xinjiang Wuqia,China	None	[22]	33	7	7	6	5	5	5.85714	16.1429	3.85714	14.8571	3	4	24	8	3	6	6	3.94444	5.11111	6	3	6	7.75	4	6.88889	4
A1973001	2.MED2	Medievalis	1973	Xinjiang Wuqia,China	ADPY00000000 47685	[5]	25	6	5	9	5	4	5	21.2857	7	8.71429	9	3	20.8889	10	5.08333	6	4.94444	4.94444	3		3.94118	7	4.75	4	7.88889	5
A1992001	0.ANT3	Antiqua	1992	Xinjiang Wuqia,China	None	[22]	33	8	7	7	6	5	4	24.1429	6	19	5	5	23	6	7.16667	6	6	3.94444	3	6	3	11	5.75	4	5.88889	5
Angola	0.PE3	Microtus	<1984	Angola	NC_010159	[5]	27	7	7	5	4	5	4	9	5	6	6	3.5		10	5	4		3	5	1	2	4	4	4	2	3
Antiqua	1.ANT1	Antiqua	1965	Congo	NC_008150	[5]	37.0556	7	7	7	6	3	5	20	8	12	4	5	18	5	4	5		5	6	3	2	14	2.6875	4	4	4
B21959001	0.ANT1	Antiqua	1959	Xinjiang Manasi,China	None	[22]	33	8	7	7	6	4	4	13	3.85714	13.8571	8	4	22	5	4.08333	6	10.0556	3.94444	3	8	3	7	6.75	4	9.88889	4
B21972002	0.ANT1	Antiqua	1972	Xinjiang Hutubi,China	None	[22]	33	8	7	7	5	5	6	17.2857	3.85714	15.8571	3	4	24	8	3	6	6	4.11111	6	6	3	6	7.75	4	6.88889	4
B21984003	0.ANT1	Antiqua	1984	Xinjiang Changji,China	None	[22]	33	8	7	7	6	4	4	15.1429	3.85714	13.8571	8	4	22	6	4.08333	6	10.0556	3.94444	3	7	3	7	6.8125	4	11	4
B31965001	0.ANT1	Antiqua	1965	Xinjiang Jinghe,China	None	[22]	33	8	7	6	5	5	5.85714	16.1429	3.85714	14.8571	3	4	24	8	3	6	6	4.94444	5	6	3	6	7.75	4	6.88889	4
B31965002	2.ANT3	Antiqua	1965	Xinjiang Jinghe,China	None	[22]	12	8	5	10	6	3.8	4	30.1429	7	13.7143	7	4	22	10.8889	5.08333	6.94118	4	5.94444	5	9	3	12	5.75	4	5.77778	5
B31981001	0.ANT1	Antiqua	1981	Xinjiang Jinghe,China	None	[22]	33	8	7	6	5	5	5.85714	17.2857	3.85714	14.8571	3	4	24	8	3	6	6	4.11111	5	6	3	6	7.75	4	6.88889	4
B31983002	0.ANT1	Antiqua	1983	Xinjiang Wusu,China	None	[22]	33	8	7	6	5	5	5.85714	17.1429	3.85714	14.8571	3	4	24	9	3	6	6	4.05556	5	6	3	6	7.75	4	6.88889	4
B41976001	0.ANT1	Antiqua	1976	Xinjiang Nileke,China	None	[22]	33	8	7	6	5	5	5.85714	16.1429	3.85714	13.4286	4	4	22	5	4.08333	6.94118	6	3.94444	4	6	3	6	5.75	4	8.88889	4
B41976003	0.ANT1	Antiqua	1976	Xinjiang Nileke,China	None	[22]	33	8	7	6	5	5	5.85714	16.1429	3.85714	13.8571	4	4	22	5	4.08333	6.94118	6	3.94444	4	6	3	6	5.75	4	8.88889	4
B42003004	0.ANT2	Antiqua	2003	China	NZ_AAYU00000000	[5]	36	8	7	8	6	5	3	20	22	11	7	4.5	19	5	5	6	6	4	3	6	3	13	5.6875	4	8	5
C1954001	1.IN2	Antiqua	1954	Qinghai Guinan,China	None	[22]	33	7	7	7	6	5	4	18.2857	13	16.8571	6	5	22	11	4.08333	7.94118	4	4.94444	8	7	3	9	2.6875	2.94444	4.88889	4
C1960001	1.IN2	Antiqua	1960	Qinghai Tongren,China	None	[22]	33	7	7	7	6	5	4	16.1429	11	17.8571	5	4	20.8889	17.1111	5.08333	7.94118	4	4.94444	6	5	3	7	2.6875	2.94444	2.88889	4
C1962003	1.IN2	Antiqua	1962	Qinghai Xinghai,China	None	[22]	33	7	7	7	6	5	4	16.1429	15.1429	15.8571	7	5	18.8889	8	5.08333	7.94118	4	4.94444	7	4	3	8	2.6875	2.94444	4.88889	4
C1970005	1.IN2	Antiqua	1970	Qinghai Gonghe,China	None	[22]	33	7	7	7	6	5	4	18.2857	11	14.7143	6	5	19.8889	19.1111	5.08333	7.94118	4	4.94444	5	11	3	9	2.6875	2.94444	4.88889	2.94118
C1972001	3.ANT1	Antiqua	1972	Qinghai Lenghu,China	None	[22]	33	8	7	8	4	5	4	16.1429	12	16.8571	7	6.125	20.8889	7	8.16667	6.94118	8.05556	4.94444	4	5	3	8	3.625	4	4.88889	3.94118
C1975003	1.IN2	Antiqua	1975	Qinghai Yushu,China	ADPZ00000000 47685	[5] & [22]	33	7	7	7	6	5	4	15.1429	7	19.1429	5	5	18.8889	4	4.08333	9	3	4.94444	7	7	3	9	2.6875	2.94444	6.77778	4
C1976002	1.IN2	Antiqua	1976	Tibet Naqu,China	None	[22]	33	7	7	7	6	5	4	18.2857	7	14.8571	6	6	17.8889	12.8889	4.08333	7.94118	3	4.94444	8.22222	10	3	9	2.6875	2.94444	4.77778	4
C1979002	1.IN2	Antiqua	1979	Qinghai Mangya,China	None	[22]	33	7	7	7	6	5	4	19.1429	11	15.8571	8	5	19.8889	21.8889	5.08333	7.94118	4	4.94444	5	11	3	10	2.6875	2.94444	4.88889	2.94118
C1980002	1.IN2	Antiqua	1980	Qinghai Qumalai,China	None	[22]	33	7	7	7	6	5	4	18.2857	7	11.7143	6	6	18.8889	13	3	7.94118	3	4.94444	7	8	3	9	2.6875	2.94444	4.88889	4
C1989001	1.IN2	Antiqua	1989	Qinghai Zhaduo,China	ADQB00000000 47685	[5]	33	7	7	7	6	5	4	24.1429	6	14.7143	5	6	18.8889	18.1111	5.08333	7.94118	3	4.94444	7.33333	7	3	7	2.6875	2.94444	5.88889	4
C1994002	1.IN2	Antiqua	1994	Tibet Biru,China	None	[22]	33	7	7	7	6	5	4	19.2857	7	14.7143	6	6	17.8889	13	4.08333	7.94118	3	4.94444	8.22222	9	3	9	2.6875	2.94444	4.88889	4
C2000001	1.IN2	Antiqua	2000	Qinghai Delingha,China	None	[22]	33	7	7	7	6	5	4	17.1429	11	15.8571	8	5	19.8889	20	5.08333	4	4	4.94444	5	8	3	9	2.625	2.94444	4.88889	2.94118
CA88	1.ORI1	Orientalis	1988	USA	NZ_ABCD00000000	[5]	34	9	7	7	6	5	5	13	9	23	8	9	20	12	5	8	3.94444	2	4	4	3	9	2.6875	3	5	4
CMCC8211	0.ANT1	Antiqua	1982	Xinjiang Jinghe,China	ADRD00000000 47685	[5]	33	8	7	7	6	4	4	13	3.85714	13.8571	8	4	22	5.11111	4.08333	6	10.0556	4.11111	3	9	3	7	6.75	4	9.88889	4
CMCC90027	2.MED3	Medievalis	1970	Inner Mongolia sunitezuoqi,China	ADRI00000000 47685	[5]	25	6	5	8	5	5.8	3	23.1429	8	9.71429	14	3	19.8889	23.1111	5.08333	6	4	4.94444	4	5	3.94118	8	4.6875	4	7.88889	5
CO92	1.ORI1	Orientalis	1992	USA	NC_003143	[5]	33	8	7	7	6	5	5	13	7	22	7	8	22	6	5	8	4.94444	2	4	3	3	7	2.6875	3	5	4
D1964001	1.IN2	Antiqua	1964	Qinghai Menyuan,China	ADRU00000000 47685	[5]	33	7	6	7	6	5	4	13	7	16.8571	6	5	18.8889	14	5.08333	8	4	4.94444	5	8	3	12	2.6875	2.94444	5.88889	4
D1964002	1.IN2	Antiqua	1964	Qinghai Menyuan,China	ADRV00000000 47685	[5] & [22]	33	7	6	7	6	5	4	13	7	16.8571	6	5	19.8889	17.1111	5.08333	7.94118	4	4.94444	5	8	3	13	2.6875	2.94444	5.88889	4
D1982001	1.IN2	Antiqua	1982	Gansu Sunan,China	ADRW00000000 47685	[5]	33	7	6	7	6	5	4	14	7	19	6	5	19.8889	21	5.08333	8	4	4.94444	5	8	3	12	2.625	2.94444	5.88889	3.94118
D1984001	1.IN2	Antiqua	1984	Gansu Sunan,China	None	[22]	40.3333	7.9375	5.94118	7.25	5.77778	5	4	13	8	15.8571	6	5	19.8889	16	5.08333	7.94118	4	4.94444	5	8	3	11	2.6875	2.94444	5.88889	4
D1991004	1.IN2	Antiqua	1991	Qinghai Zeku,China	ADRX00000000 47685	[5]	33	7	7	7	6	5	4	15.1429	7	15.8571	6	4	19.8889	17.1111	5.08333	10	4	4.94444	5	7	3	12	2.6875	2.94444	4.88889	4
D1991005	1.IN2	Antiqua	1991	Qinghai Zeku,China	None	[22]	33	7	7	7	6	5	4	15.1429	7	15.8571	6	4	19.8889	17.1111	5.08333	10	4	4.94444	5	7	3	12	2.6875	2.94444	4.88889	4
E1954001	1.IN3	Antiqua	1954	Yunnan Jianchuan,China	None	[22]	33	8	7	8	6	5	4	20.2857	15.1429	17.8571	4	2	16.8889	5	6.16667	7.94118	4	4.94444	8	6	3	7	2.6875	2.94444	4.77778	2.94118
E1977001	1.IN3	Antiqua	1977	Yunnan Jianchuan,China	ADRY00000000 47685	[5] & [22]	33	8	7	8	6	5	4	20.2857	14.1429	14.7143	4	2	16.8889	5	6.08333	7.94118	4	4.94444	8	6	3	7	2.6875	2.94444	4.77778	2.94118
E1979001	1.IN3	Antiqua	1979	China	NZ_AAYV00000000	[5]	33	8	7	8	6	5	4	20	15	15	3	3	17	5	7	8	3.94444	5	8	6	3	7	2.6875	3	5	3
F1946001	1.ORI2	Orientalis	1946	Fujian Gutian,China	ADSB00000000 47685	[5] & [22]	33	8	7	7	5	5	5.85714	14	17.2857	33.7143	5	7.25	20.8889	21.8889	4.08333	7.94118	4	1.94444	5	5	3	7	2.6875	2.94444	4.77778	3.94118
F1952001	1.IN2	Orientalis	1952	Yunnan Midu,China	None	[22]	33	7	7	7	6	5	4	16.1429	11	15.7143	7	5	19.8889	20	5.08333	7.94118	4	4.94444	5	12.1111	3	9	2.6875	2.94444	4.88889	2.94118
F1953003	1.ORI2	Orientalis	1953	Yunnan Midu,China	None	[22]	33	8	7	7	6	5	15.5714	14.2857	16.1429	25.7143	7	9.25	20.8889	11	5.08333	10	4	1.94444	5	4	3	7	2.6875	2.94444	2.88889	3.94118
F1984001	1.ORI2	Orientalis	1984	Yunnan Yingjiang,China	ADSD00000000 47685	[5] & [22]	33	8	7	7	6	5	4.85714	17.1429	19.2857	19.1429	7	3	20.8889	14	5.08333	7.94118	4	1.94444	5.11111	5	3	7	2.625	2.94444	2.88889	4
F1991016	1.ORI2	Orientalis	1991	China	NZ_ABAT00000000	[5]	34	8	7	7	6	5	5	16	22	19	7	4	21	15	5	8	3.94444	2	5	5	3	7	2.6875	3	3	4
F2000004	1.ORI2	Orientalis	2000	Guizhou Yixing,China	None	[22]	33	8	7	7	6	5	4.85714	15.1429	19.2857	22.8571	8	3	19.8889	11	3	7.94118	4	1.94444	6	5	3	6	2.6875	2.94444	2.88889	3.94118
FV-I	1.ORI1	Orientalis	2001	USA	NZ_AAUB00000000	[22]	35	8	7	7		5	5	15	11	19	6	8	22	22	5	8	3.94444	2	4	4	3	9	2.6875	3	5
G1996006	2.ANT2	Antiqua	1996	Tibet Cuona,China	ADSE00000000 47685	[5]	25	8	5	9	6	5	4	20.2857	5	13.7143	8	4	20.8889	6	6.08333	6	4	4.94444	4	4	3.94118	8	4.6875	4	8.88889	5
G1996010	2.ANT2	Antiqua	1996	Tibet Longzi,China	ADSF00000000 47685	[5]	25.2222	7.875	5.05882	9.0625	5.77778	5	5.85714	19.2857	5	13.2857	7.875	4	20.8889	6	6.16667	6	4	4.94444	4	4	3.94118	8	4.6875	4	8.88889	5
H1954002	2.ANT3	Antiqua	1954	Heilongjiang Harbin,China	None	[22]	12	8	5	9	6	5	4	26.1429	7	12.8571	8	4	20.8889	11	7.16667	6.94118	4	5.94444	5	8	3	11	2.6875	4	5.88889	5
H1954003	1.IN2	Antiqua	1954	Inner Mongolia Baochang,China	None	[22]	33	7	7	7	6	5	4	15.1429	13	18.8571	6	4	20.8889	17.1111	5.08333	7.94118	4	4.94444	6	6	3	7	2.625	2.94444	2.88889	4
H1958004	2.MED3	Medievalis	1958	Jilin Guoqianqi,China	ADSH00000000 47685	[5] & [22]	25	5	5	9	5	6.8	3	24.1429	8	9.71429	9	3	20.8889	9	6.16667	6	4	4.94444	3	5	3.94118	7	4.6875	4	9.88889	5
H1970003	2.ANT3	Antiqua	1970	Inner Mongolia Zhengxiangbaiqi,China	None	[22]	25	8	5	9	6	5	4	26.1429	6	12.7143	8	5	20.8889	8	7.16667	6.94118	4	5.94444	5	4	3	9	3.6875	5	3.88889	3.94118
H1972001	2.MED3	Medievalis	1972	Inner Mongolia Baochang,China	None	[22]	25	6	5	9	5	6.8	3	29.1429	8	10.7143	9.875	3	20.8889	11	6.16667	6	4	4.94444	4	6	3.94118	6	4.6875	4	4.88889	5
I1957001	2.MED3	Medievalis	1957	Inner Mongolia Erlianhaote,China	None	[22]	25	6	5	9	5	6.8	3	23.4286	8	10	9	3	20.8889	9	6.16667	6	4	4.94444	3	5	3.94118	7	4.6875	4	9.88889	5
I1969003	2.MED3	Medievalis	1969	Ningxia Lingwu,China	ADSK00000000 47685	[5] & [22]	25	6	5	9	5	5.8	5	17.2857	7	12.7143	9	3	20.8889	12	6.16667	6	4	4.94444	6	11	3.94118	9	4.75	4	2.88889	4
I1970005	2.MED3	Medievalis	1970	Inner Mongolia Etuokeqi,China	ADSL00000000 47685	[5] & [22]	25	6	5	9	5	5.8	3	20.2857	12	8.71429	13	3	20.8889	13	8.16667	5	4.44444	5	4	7	3.94118	7	5.75	4	6.88889	5
I1975001	2.MED3	Medievalis	1975	Ningxia Taole,China	None	[22]	25	6	5	9	5	5.8	3	20.2857	12	8.71429	14	3	20.8889	13	9.16667	5	4.44444	4.94444	4	6	3.94118	7	5.75	4	6.88889	5
I1986002	2.MED3	Medievalis	1986	Inner Mongolia Wulateqianqi,China	None	[22]	25	6	5	8	5	5	3	27.1429	9	9.71429	13	3	19.8889	13	5.08333	6	4	4.94444	3	6	3.94118	8	4.6875	4	4.88889	4
I1987004	2.MED3	Medievalis	1987	Ningxia Yanchi,China	None	[22]	25	6	5	8	5	5.8	3	24.1429	8	10.7143	14	3	20.8889	13	5.08333	6	4	4.94444	4	6	3.94118	8	4.6875	4	7.88889	5
I1991001	2.MED3	Medievalis	1991	Inner Mongolia Wulatezhongqi,China	ADSM00000000 47685	[5]	25	6	5	9	5	7.8	3	28.1429	8	10.7143	13.875	3	19.8889	10	6.16667	6	4	4.94444	4	6	3.94118	6	4.75	4	4.77778	5
I1992002	2.MED3	Medievalis	1992	Inner Mongolia Chayouhouqi,China	None	[22]	25	6	5	9	5	7.8	3	28.1429	8	10.7143	13.875	3	20.8889	11	6.16667	6	4	4.94444	4	5	3.94118	6	4.6875	4	4.88889	5
I1997001	2.MED3	Medievalis	1997	Inner Mongolia Duolun,China	None	[22]	25	6	5	8	5	6.8	3	37.1429	8	10.7143	10.25	3	20.8889	11	6.16667	6	4	4.94444	4	2.11111	3.94118	5	4.75	4	6.88889	5
I1997003	2.MED3	Medievalis	1997	Inner Mongolia Siwangziqi,China	None	[22]	25	6	5	8	5	5.8	2	28.1429	7	12	8	3	20.8889	9	6.16667	5	4	4.94444	4	8	3.94118	6	4.6875	4	6.88889	5
I1998001	2.MED3	Medievalis	1998	Inner Mongolia Wushenqi,China	None	[22]	25	6	5	9	5	6.8	3	36.2857	8	10.7143	9.875	3	20.8889	11	6.16667	6	4	4.94444	4	2	3.94118	5	4.75	4	6.88889	4.94118
I2001001	2.MED3	Medievalis	2001	Shanxi Dingbian,China	ADSO00000000 47685	[5] & [22]	25	6	5	9	5	6.8	3	36.1429	8	10.7143	5	3	20.8889	11	6.16667	6	4	4.94444	4	2	3.94118	5	4.75	4	6.88889	5
India195	1.ORI1	Orientalis	>1898	India	NZ_ACNR00000000	[5] & [22]	34	8	7	7	6	5	5	18	14	28	8	12	21	11	5	8	3.94444	2	4	6	3	8	2.6875	3	5	4
IP275	1.ORI3	Orientalis	1995	Madagascar	NZ_AAOS00000000	[5]	34	8	7	7	6	5	6	16	9	25	8	5	22	5	5	9	3.94444	2	5	8	3	7	2.6875	3	5	4
IP31758	outgroup	Y. pseudotuberculosis			NC_009708			8.0625	6	4.9375	5	1.8	2	10	4	8	3		3				3	4	9			7		2	5
IP32953	outgroup	Y. pseudotuberculosis			NC_006155		40.1111	11	7	5	5		2	21	3	9	11		5	17	2	3	2.94444	4	7		2	35.2857		3	9
J1963002	2.MED3	Medievalis	1963	Gansu Huining,China	ADSP00000000 47685	[5] & [22]	25	6	5	10	5	5.8	5.85714	18.1429	6	11.7143	11	3	20.8889	10	6.16667	6	4	4.94444	6	7	3.94118	10	4.6875	4	2.88889	3.94118
J1977003	2.MED3	Medievalis	1977	Gansu Jingyuan,China	None	[22]	25	6	5	9	5	5.8	5	18.2857	6	12.8571	15	3	20.8889	11	6.16667	6	4	4.94444	6	8	3.94118	9	4.6875	4	2.88889	3.94118
J1978002	2.MED3	Medievalis	1978	Ningxia Haiyuan,China	ADSQ00000000 47685	[5] & [22]	25	6	5	9	5	5.8	3	17.1429	7	12.8571	8.875	3	19.7778	13	6.16667	6	4	5	6	8	3.94118	9	4.6875	4	2.88889	4
K11972003	2.MED2	Medievalis	1972	Xinjiang Luopu,China	None	[22]	25	6	5	9	5	4	5	20.2857	7	8.71429	8.875	3	12.8889	10	5.08333	6	4.94444	4.94444	3	6	3.94118	7	4.6875	4	6.88889	5
K11973001	2.MED2	Medievalis	1973	Xinjiang Hetian,China	None	[22]	25	6	5	8	5	4	5	20.2857	7	8.71429	9	3	12.8889	10	5.08333	6	4.94444	4.94444	3	6	3.94118	7	4.75	4	6.88889	5
K11973002	2.MED2	Medievalis	1973	China	NZ_AAYT00000000	[5]	24	6	5	8	5	4	5	20	7	9	10	4	13	10	5	6	4.94444	5	3	6	4	7	4.6875	4	7	5
K21985002	1.IN1	Antiqua	1985	Xinjiang Ruoqiang,China	ADSS00000000 47685	[5] & [22]	33	7	7	7	6	5	4	20.2857	9	13.7143	6	6	15	16	5.08333	7.94118	4	3.94444	8	7	3	8	2.6875	2.94444	3.88889	4
K21985006	1.IN1	Antiqua	1985	Xinjiang Ruoqiang,China	None	[22]	33	7	7	7	6	5	4	20.2857	9	13.7143	6	6	15	16	5.08333	7.94118	4	3.94444	8	7	3	8	2.6875	2.94444	3.88889	4
K21987003	0.ANT1	Antiqua	1987	Xinjiang Qiemo,China	None	[22]	33	8	7	6	5	5	5.85714	17.1429	3.85714	13.8571	3	4	24	9	3	6	6	4.05556	5	6	3	6	7.75	4	6.88889	4
KIM	2.MED1	Medievalis	1968	Kurdistan	NC_004088	[5]	23	6	5	9	5	4	5	14	6	10	6	4	22	10	6	6	3.94444	4	8	7	4	7	4.6875	4	6	5
M0000002	0.PE4	Microtus	2001	Qinghai Chengduo,China	ADST00000000 47685	[5] & [22]	9	8	7	8	6	4	5.85714	14	5	12.8571	4	10.5	25	12	4.08333	6	6	4.05556	3	6	2	5	4	5	2	4
M1997001	0.PE4	Microtus	1997	Sichuan Shiqu,China	None	[22]	9	8	7	8	6	4	4	14	5	13.8571	4	10.5	24	10	4.08333	6	6	4.11111	3	4	2	5	4	5	2	4
M2001009	0.PE4	Microtus	2001	Qinghai Chengduo,China	None	[22]	9	8	7	8	6	4	5.85714	13.8571	5	13.2857	4	10.5	25	12	4.08333	6	6	4.05556	3	3.77778	2	5	4	5	2	4
MG05	1.ORI3	Orientalis	2005	Madagascar	NZ_AAYS00000000	[5]	33	8	7	7	6	4	5	13	11	25	4	6	22	9	5	8	3.94444	2	5	7	3	9	2.6875	3	5	4
Nepal516	2.ANT1	Antiqua	1967?	Nepal	NZ_ACNQ00000000	[5]	24	8	5	9	6	4	4	20	6	11	8	5	24	4	7	6	3.94444	6	3	5	4	8	4.6875	4	6	5
PB1	outgroup	Y. pseudotuberculosis			NC_010634		44	6	6	5	5		2	27		19	5		7	9	2	4.11765	2.94444	4	6		2	44.2857		3	3
PestoidesA	0.PE4	Microtus	NA	FSU	NZ_ACNT00000000	[5]	10	7	7	8	6	4	4	14	9	10	3	12	23	6	3	5	11.1111	4	3	2	2	6	5	4	3	4
PestoidesF	0.PE2	Microtus	<1984	USSR	NC_009381	[5]	6	8	6	6	3	4	6	22	6	16	3	13		12	3	5	5.05556	5	4	2	3	8	6	4	5	5
UG05	1.ANT1	Antiqua	2004	Uganda	NZ_AAYR00000000	[5]	37	6	7	7	6	2	7	12	6	10	5	4		13	4	5		5	7	2	2	11	2.6875	4	4	4
YN663	1.ORI2	Orientalis	1982	Yunnan Longchuan,China	ADTI00000000 47685	[5]	37.6111	8	7.05882	7.25	5.77778	5	4.85714	17.2857	19.2857	19.8571	7	3	20.8889	13	5.08333	7.94118	4	1.94444	5	5	3	7	2.625	2.94444	2.88889	3.94118
YPIII	outgroup	Y. pseudotuberculosis			NC_010465		35	17	7	5	4	3	4	12	9	7	4		12	2	3	7.11765	2.94444	4	6			2		3	9
