# Supplementary material for: Features of Variable Number of Tandem Repeats in Yersinia pestis and the Development of a Hierarchical Genotyping Scheme
Source: PLoS One. 2013 Jun 21;8(6):e66567. doi: 10.1371/journal.pone.0066567 (PMC3689786; doi:10.1371/journal.pone.0066567)
Supplement: Table S2 — Primers of 88 VNTR loci used in this study. The locus name was described as “locus name_unit length_amplicon size_repeat numbers” in CO92 genome (XLSX) [file pone.0066567.s011.xlsx]

## Sheet: TableS2
Table S2 Primers of 88 VNTR loci
Locus Name	Forward primers sequence	Reverse primers sequence	Reference
N0171_18bp_286bp_5U	GAAGCCATCGGTTTTGTC	GTCGGTAGCGTGGTCAGC	This study
N0320_8bp_183bp_7U	AGACGGTTGGGTGGAAAG	CGAAAGAGTGTTAGAGGCTGA	This study
N0322_7bp_203bp_6U	AATAAGCCGTGCCTGTTG	TAGTTGAAGCCTGCGAAA	This study
N0335_18bp_301bp_4U	TCAACCTCAGCAGCCTCA	ACAGCAACCAGTAAAGACACC	This study
N0865_18bp_225bp_2U	TGCTGTAGCCCAGTCATTC	GTCAAACCTGCCTTATTCG	This study
N1093_18bp_249bp_3U	TAGCGAGAAAGCGTTGACA	CCTTGATACAGGGTGGTGC	This study
N1398_17bp_173bp_2U	ATTGCTGTCTGAAATAGGC	CCGAGAATAAAGATAAAGTCC	This study
N1606_9bp_221bp_4U	ACGAGAAGATAACCAAAGC	TACATCAAAATAGCACCCA	This study
N1736_27bp_241bp_1U	GTAATCGCCAATGGTCAG	GATGGAAACTATCGCAGGTA	This study
N2117_9bp_353bp_3U	CGTGTTCTATGGTGGTT	ATTTGGTGCTTTGGA	This study
N2486_17bp_346bp_3U	TGACTGATTCTGCTCCTGA	GACCAAATTAAAGTATAACCCA	This study
N2577_7bp_219bp_7U	TGACTTACCACTACGGACAA	AAGAGGCTGAAACGAACA	This study
N2896_16bp_281bp_3U	CAAAATGAAACAGACGCTC	TGCCGCAACTAAAGACAC	This study
N2976_18bp_294bp_3U	ATGTGGCGTGAGTGTCG	GCTGCGTTTCCTGTTCG	This study
N3322_19bp_331bp_4U	TGTTTCGTGCTGATGGTTT	TTTGGGGTAAAGAGTAGCG	This study
N3624_18bp_326bp_4U	CCATTCACCGACTTGCC	CGTTTAGGGTTTACCACAGT	This study
N3634_16bp_406bp_4U	ACCCAGCCAATCTCCTT	CCAAAACAACGCATCTAAT	This study
N3743_8bp_310bp_5U	TACGATTGATGGCTC	GGGCTGCTCATAAGATA	This study
N3763_18bp_177bp_4U	CTTTCCCATTACCTTGTG	CATTATTGCTACCTGTTATTCT	This study
N3773_9bp_265bp_5U	CCAATCTATGACCCCAGCAC	CCAGATACCGCATCACCAAG	This study
N3779_17bp_328bp_4U	ATGCCACTGCGTTCTAT	ATCGGGATTCATTCGTT	This study
N4268_7bp_424bp_15U	CGCCAATCAGATGCTTTC	GGCAGTTGTGGGGTGTAG	This study
N4287_19bp_220bp_2U	GGTCTGACTGGCTTGTG	ATCGCTATTTGGTGAGGA	This study
N4556_19bp_289bp_3U	GAACAAACGCATTTACCG	CATTGAAGGACAACCGATA	This study
yp0120ms01_18bp_228bp_8U	CTAAGCACAATTGTTATGCTGAACC	TACTGAATCTGCTTCATTGTTCAAA	[17]
yp0559ms15_15bp_237bp_10U	TTGACCAAGTGTAAAAGGCATAAAT	AAACTATCGCCAGCCATTTTAGTA	[17]
yp0581ms40_17bp_215bp_7U	GCAATCATTCACCTAACCATATCTC	GTGCAATAGGCGTTGTTGTGTA	[17]
yp0718ms41_17bp_218bp_7U	GAAGAAAGCCAGCTAATCTGATG	TAATGAATAGCAACGACAACCAATA	[17]
yp1018ms44_17bp_233bp_7U	CAATTCCAACAGCTATTAATGCAA	GAATTTTCATAACACGTTCTTCCTG	[17]
yp1118ms69_16bp_179bp_6U	GACGTTGCAACTGCAAAAATAAG	ACTTGTTGTGAAGACCATCACTCT	[17]
yp1335ms46_7bp_252bp_5U	CAGGTTTTACGTTATTTTCTGAAGG	CAGCATGAAGTATGACGGGTATATTA	[17]
yp1580ms70_9bp_146bp_6U	AAACCAACGGTTCATATTGAATAAA	CTTCTTCCGCTATTTTCCTACAGA	[17]
yp1895ms21_18bp_278bp_9U	GCTTAAAGCAGATTGATACTCACG	CTGCATGTTCACCGGTTCAG	[17]
yp1925ms71_14bp_171bp_6U	GCTACTCGAATATGAGTTAGCCAAA	ATTGCCATATTGGATGCTAAAATAA	[17]
yp2058ms51_21bp-207bp_2U	GGTTTTTACCGATATAAATCCTGAG	GACCAAGAAGTTAAGTTGCTTATCG	[17]
yp2769ms06_60~bp_606bp_8U	AATTTTGCTCCCCAAATAGCAT	TTTTCCCCATTAGCGAAATAAGTA	[17]
yp3057ms09_18bp_682bp_33U	CGTTACCCTTGTTGCCAATAGT	ACGCAGAACATGCTTACCTTTTAT	[17]
yp3060ms56_16bp_220bp_7U	AACCGACTGACTCACTTTATATTGG	TTCTTTTCCATTACTCAGCCTGTT	[17]
yp3236ms73_18bp_225bp_6U	AATACCCTGTGGGTGATAATGAAC	ATCGATTTAGGTACCACCAATTCA	[17]
yp3245ms74_15bp_195bp_6U	CCCCGACTTATATCAAGCACTG	AACTGACGATCTTTTTCACTGAGTT	[17]
yp4042ms35_15bp_204bp_8U	CTGTTACCGGTCAAAGTGGATATT	AGGCTCTCCTTATCATTATTTGGTC	[17]
yp4425ms38_16bp_251bp_8U	GTGAGGTATAGCTAAACGGTGATGT	CGCCGTAGATTATTTGTCACTTTAT	[17]
M02_1bp_210bp_10U	GCCTTGGCGCTGACTCCATTGTGC	GGCCTATTTATCTTAACCACGACTGAACCTC	[18]
M06_2bp_148bp_6U	GATAGATCTCCGAAGGCAGATCGCAATAGGTC	GGGCGATAGGATAGCTTGATGCGTTGTTTTAC	[18]
M09_3bp_109bp_6U	GACCTCGATCTGCTTAGAACCTTTGTAGCTGTTGC	GTTGCATTTGTTGGCTAACTGCTGACTGAGTTC	[18]
M12c_4bp_224bp_10U	GAAGCGGCAACAATTTACCGTTATTTATGCT	TTTATTCGCCTCCCCTTCGAACTTGAA	[18]
M15_5bp_203bp_5U	GTCACCTCTCAGGCGGGAATCATCTCTC	GCATAACGTCTTCAGTGCGTTGTGGC	[18]
M18_6bp_139bp_6U	GGGGTGTTAATTGTGAGGCGTGTTGTC	CCCTACCCGCCACTCTCTTGGTAGC	[18]
M19_6bp_353bp_29U	TTTCGTTCAATTCAGTCACCGCTTTCTC	GTCCTGCCCGTTTTCCTTGCCTTCTC	[24]
M21_7bp_179bp_5U	GATTTATGAATGGCTACAACGTCGTCGCA	GTAGTGATACAGGCAAATCCAAGAGCGCA	[18]
M22_7bp_235bp_13U	GCGTGATACCAAAGGCTGGCTCACC	GGCACTTTGGGTACGGAACGTCATCAC	[18]
M23_7bp_169bp_7U	GTTAAAACTTAATTAACCAACTTAAGAGTCGCCATATC	GTTATCAGATTTCGCTTGAAGTAGGTTTAACGATGAC	[18]
M24_7bp_152bp_6U	GTGAACCCGAAGTGTGAATGGCCATGAC	GTTTCTTCGCTGCCAAGGGTGGTTTCA	[24]
M25_7bp_335bp_22U	GTTTAGCTGTAAATAGATTTAGAAGCCTCGTCTTTTGAC	GATATAAATGAGTTGATTCAGGTGTTCATATTTAACGAAAC	[18]
M26_8bp_333bp_2U	GCTATTTTTTGCGGTTAGTCACATTTGATATTTG	GTCCCTTTCCTCACTGGTTCGACTTGTAAG	[18]
M27_8bp_245bp_19U	GTCTAACTGGCGCGGCATTCTTGC	GGGTGTTCTTATGTCATCCGCCAACAAAC	[18]
M28_8bp_212bp_7U	GTTTGGCGGTTGGGCGTACCTTGGTA	AGCGCCCGTAGACGCTTTCGAAATAGC	[18]
M29_8bp_233bp_8U	GAGCGGCGGGTTCTCATGCTGAT	GTTTAAGCAGTAGATCTAAAGCGTTATGAATATTGGTGTTA	[18]
M31_8bp_326bp_8U	GGTTTGCAGGTTTTTGTTGTGGATTATGGACTTAGAT	GGCGGGATGGCGTATCGGTTGC	[18]
M33_9bp_357bp_22U	AGCAACCTGTGCCGCCTCGATATAAG	GAGACGGGCGAAATTGAAGCACAGTTAT	[18]
M36_10bp_241bp_2U	GTTAGACAAAACGTTTCTCGATGATTTGTAAGC	GACAAACAATAAAAATTCACGATTTATACCCGTC	[18]
M41_12bp_230bp_2U	GCAGGGGACACCGAGCAGATTTATGC	GCTTTCGCTTTAGGCCTGACCTGTTCTGC	[18]
M43_12bp_269bp_5U	GAGTGCGCGACGGTATGGTGC	GCCGCGCATTTATTGATGGTGTC	[18]
M49_14bp_305bp_3U	GTAATACTTACGCCTTGGCAGCAGTGTTCACGAC	GTGGGGTGTTCTACGGTGGATTGTTTTTAGGC	[18]
M52_15bp_202bp_4U	GTGGCCTAACCCGTTTTACCGGTGTAGC	GCGGTTTTGTCAATCACGAATCAGGACTC	[18]
M54_16bp_309bp_3U	GTATGCTTAGCGCCAGTGATAACGAGTC	GATCGCGTCATCGGGGTTTGTC	[18]
M55_16bp_395bp_2U	GTCATGGGTGATGCTGTTGCTCTCATTTTATAGTTGTAGTGA	GCCTTAATGGTTGAATGCGCGAATGAGTCAGATAAC	[18]
M56_17bp_309bp_2U	GTGCCAGTGTTTCGAGCATAGCCAATGAAATAC	GTACCGCAGCCCAGACTCCTTACTGGAAAC	[18]
M61_18bp_357bp_5U	GCGCCACAATTAGGGCAACTGC	GCCGCTTTAATGGTTTGTGAAATGAC	[18]
M65_19bp_316bp_2.5U	GTTGTATGTGCGTTGGTTAGGGAAGGC	GTCATTTACTCCGGTAGTTTATTGGGTATTGAAC	[18]
M66_20bp_415bp_4U	GAGATGGATTAACCAGATGTCTTAAAAACTATCGTAAC	GCGAATCGGCGGCCCAAAC	[18]
M68_20bp_394bp_3U	GATAAAGCGCAATGGCAAGAGAAAGC	GCCTGGCAATTGTTCAGCGAATC	[18]
M69_21bp_406bp_2U	GCGGTGCTGTTGTTAATGATTAGGTGTTCAC	GCCCTCATCACAAAATACCTAAAATAGTCAATAGC	[18]
M70_21bp_517bp_2U	GCTTGCTGCTGTAACACCTGGGATTTTGTC	GGCCCGGTGACCCGCTATTAAGAAAC	[24]
M71_21bp_466bp_2U	GCGTTGCCAGCCGCAGCGATAC	GCACCCCTGCTCTGGGTCACGC	[18]
M73_30bp_349bp_2U	GCTTTCTGGCAATGCGATAGTTAGGCATCTC	GTTAATTTAACTCAATATTGTCGCTATGGT	[18]
M74_36bp_489bp_2U	GATAGAATAGCGCTTCTTTTATTATTGAGATGATGAC	GTGCTTGTGGCAGGTGGGTATGAC	[18]
M75_18bp_305bp_8U	GAGAGCCTATTTCCGCTTCTCCGC	GCCAGCGTGAGTGGGCTATCAATAC	[24]
M76_41bp_393bp_2U	GCGGCCTGATAAGGGATATTGGAAGC	GGCGAAATTCATTAAAGAGGATCCTGACAC	[18]
M77_45bp_546bp_4U	GAGTATTGCGAAGGGGTGATAAATGAAGC	GTGCCAGAGTCCTTGGTTAAACAAATAGAAGAAC	[18]
M79_8bp_242bp_10U	GCCCTTATCTACTGGGCCAAGCTAACGC	GCCATGGCGGGATGTAATGGCAC	[18]
M58_17bp_395bp_8U(ms04)	M58:GCGATAACCCACATTATCACAATAACCAACAC	M58:GCTGATGGAACCGGTATGCTGAATTTGC	[18]
	ms04:CGCTGTTGAAGTTTTAGTGTAAGAA	ms04:AAATGTAACCTGCCAAACGTG	[17]
M42_12bp_231bp_3U(ms45)	M42:GCCGGTAGAGGCGTTGTCTTTGGTTTTTTC	M42:GTTTTGGGGTTCAGTGCACGCTTGTGAC	[18]
	ms45:GCATCGGAGACTGGGTAAAC	ms45:TTTCTGAGGATTTATCGGTGTGAT	[17]
M59_17bp_296bp_9U(ms05)	M59:GCTTAGCCGCCAGAAAAGGTGAGTTGGC	M59:GATAATGGCGGTAGCCGGAATCTGATAATCATC	[18]
	ms05:CCTCAGTTCATTGTGTAAAATCTCA	ms05:GTATTAGCGAGATCACAGATGAGC	[17]
M37_10bp_329bp_7U(ms07)	M37:GCCACAGGAAGAGGACATTTCAGAGAAAAC	M37:GTTGCTAAAACGATACCGCTACGATCAGC	[18]
	ms07:ATACCGCTACGATCAGCCTCTAT	ms07:ATTTAATATTGATTTTGGGACTTGC	[17]
M72_22bp_372bp_2U(ms54)	M72:GCGACACGCCCTTTCAATGAGATACAC	M72:GTAGATCACCGCTAAATGCGAAGGTCCAC	[18]
	ms54:GTCCACCATTTTCATACTGTCACTT	ms54:GCTCTTTGTTCGATTTTATTGAATG	[17]
M51_15bp_277bp_3U(ms20)	M51:GCAACCCGCTGAAGTTGTAAAAACCGAC	M51:GCGTTGATCTTCGCGGCCTTCAC	[18]
	ms20:ACAACCTCAGTTTGCCCTTG	ms20:GTAAAGAGCGCAATGATCGTACT	[17]
M34_9bp_255bp_6U(ms62)	M34:GAATCGCGGGTTGACGCTGTTGAGC	M34:GCTGAACAGCCCCATAAAACCGGAGC	[18]
	ms62:TTTAGTCTTGATTAAGCTGCGTTTT	ms62:ACGGAAGACAACCTTATTATTGATG	[17]
